# Supplementary material for: Computer-Aided Estimation of Biological Activity Profiles of Drug-Like Compounds Taking into Account Their Metabolism in Human Body
Source: Int J Mol Sci. 2020 Oct 11;21(20):7492. doi: 10.3390/ijms21207492 (PMC7593915; doi:10.3390/ijms21207492)
Supplement: Supplementary file 1 [file ijms-21-07492-s001.zip]

Archive with 6 entries (6 files):
- Filimonov_DA-et-al-Table_S5.docx
- Filimonov_DA-et-al-Table_S6.docx
- Filimonov_DA-et-al-Table_S1.docx
- Filimonov_DA-et-al-Table_S2.docx
- Filimonov_DA-et-al-Table_S3.docx
- Filimonov_DA-et-al-Table_S4.docx
